# Supplementary material for: Ethnic variations in metabolic syndrome components and their associations with the gut microbiota: the HELIUS study
Source: Genome Med. 2024 Mar 20;16:41. doi: 10.1186/s13073-024-01295-7 (PMC10953122; doi:10.1186/s13073-024-01295-7)
Supplement: Supplementary file 4 — Additional file 4: Table S3. Overview of the effects and (adjusted) p-values for the ASVs in the (logistic) regression models on MetS outcomes. Each outcome measure was predicted with the arcsin squared-root transformed relative ASV abundance, sex, ethnicity (Dutch as reference), age and (except HighTri) sex:ethnicity (ethnic-independent model; effect and p-values provided) and with an additional interaction term between ethnicity and ASV (int_eth model; only p-values provided, assessed with LRT). Analyses were performed on the subcohort (n = 3443) with microbiota data. Logistic regression was performed for variables indicated with “Bin_” and the effect is indicated as a LogOdds ratio, while the others were analyzed with a linear regression model and where the effect is indicated by the coefficients in the model. Per outcome, and per model (with or without interaction term), the analyses were corrected for multiple comparisons with the Benjamini-Hochberg correction. Those p-values are indicated with “adj_p.” [file 13073_2024_1295_MOESM4_ESM.xlsx]

## Sheet: ASV
ASV_name
