# Supplementary material for: Ethnic variations in metabolic syndrome components and their associations with the gut microbiota: the HELIUS study
Source: Genome Med. 2024 Mar 20;16:41. doi: 10.1186/s13073-024-01295-7 (PMC10953122; doi:10.1186/s13073-024-01295-7)
Supplement: Supplementary file 6 — Additional file 6: Table S5. Overview of the effects for the RCM cluster with 95% CI and p-values in the (logistic) regression models on MetS outcomes. For each model type, each outcome measure was predicted with the arcsin squared-root transformed summed relative abundances of ASVs belonging to the RCM cluster, sex, ethnicity (Dutch as reference), (except HighTri) sex:ethnicity and additional covariates (model_total, representing ethnic-independent effects). In a follow-up model, an interaction term between ethnicity and the RCM cluster (int model; effect for ethnicities derived from the covariance matrix and the model output) was added to the total model, and overall significance was assessed with a LRT. Analyses were performed on the subcohort (n = 3443) with microbiota data. Logistic regression was performed for variables indicated with the term Binarized and the effect is indicated as a LogOdds ratio, while the others were analyzed with a linear regression model where effect is indicated by the coefficients in the model. Effects per ethnicity were calculated based on the coefficients and standard errors obtained from the int model output, including the coefficients and variance-covariance matrix. Covariates included in models: model 1: age; model 2: model 1 + PPI use + socioeconomic status; model 3: model 2 + lifestyle; model 4: model 3 + diet. [file 13073_2024_1295_MOESM6_ESM.xlsx]

## Sheet: RCM_average
Model
